# Supplementary material for: The Small-Molecule Enhancers of Autophagy AUTEN-67 and -99 Delay Ageing in Drosophila Striated Muscle Cells
Source: Int J Mol Sci. 2023 Apr 30;24(9):8100. doi: 10.3390/ijms24098100 (PMC10179358; doi:10.3390/ijms24098100)
Supplement: Supplementary file 1 [file ijms-24-08100-s001.zip]

Archive with 1 entries (1 files):
- ijms-2348768-supplementary.pdf
